# Supplementary material for: Psychosocial and pharmacological interventions for personality disorders in low- and middle-income countries: A systematic review
Source: PLOS Glob Public Health. 2023 Nov 3;3(11):e0002485. doi: 10.1371/journal.pgph.0002485 (PMC10624326; doi:10.1371/journal.pgph.0002485)
Supplement: S4 File — (CSV) [file pgph.0002485.s004.csv]

Covidence #	Study ID	Title	Reviewer Name	1. CASE STUDY Were patient’s demographic characteristics clearly described?	1. CASE STUDY Were patient’s demographic characteristics clearly described? supporting text	2.CASE STUDY Was the patient’s history clearly described and presented as a timeline?	2.CASE STUDY Was the patient’s history clearly described and presented as a timeline? supporting text	3. CASE STUDY Was the current clinical condition of the patient on presentation clearly described?	3. CASE STUDY Was the current clinical condition of the patient on presentation clearly described? supporting text	4. CASE STUDY Were diagnostic tests or assessment methods and the results clearly described?	4. CASE STUDY Were diagnostic tests or assessment methods and the results clearly described? supporting text	5. CASE STUDY Was the intervention(s) or treatment procedure(s) clearly described?	5. CASE STUDY Was the intervention(s) or treatment procedure(s) clearly described? supporting text	6. CASE STUDY Was the post-intervention clinical condition clearly described?	6. CASE STUDY Was the post-intervention clinical condition clearly described? supporting text	7. CASE STUDY Were adverse events (harms) or unanticipated events identified and described?	7. CASE STUDY Were adverse events (harms) or unanticipated events identified and described? supporting text	8. CASE STUDY Does the case report provide takeaway lessons?	8. CASE STUDY Does the case report provide takeaway lessons? supporting text	CASE STUDY Overall Appraisal	CASE STUDY Overall Appraisal supporting text	CASE Series • Were there clear criteria for inclusion in the case series?	CASE Series • Were there clear criteria for inclusion in the case series? supporting text	CASE SERIES • Was the condition measured in a standard, reliable way for all participants included in the case series?	CASE SERIES • Was the condition measured in a standard, reliable way for all participants included in the case series? supporting text	CASE SERIES • Were valid methods used for identification of the condition for all participants included in the case series?	CASE SERIES • Were valid methods used for identification of the condition for all participants included in the case series? supporting text	CASE SERIES • Did the case series have consecutive inclusion of participants?	CASE SERIES • Did the case series have consecutive inclusion of participants? supporting text	CASE SERIES • Did the case series have complete inclusion of participants?	CASE SERIES • Did the case series have complete inclusion of participants? supporting text	CASE SERIES • Was there clear reporting of the demographics of the participants in the study?	CASE SERIES • Was there clear reporting of the demographics of the participants in the study? supporting text	CASE SERIES • Was there clear reporting of clinical information of the participants?	CASE SERIES • Was there clear reporting of clinical information of the participants? supporting text	CASE SERIES • Were the outcomes or follow up results of cases clearly reported?	CASE SERIES • Were the outcomes or follow up results of cases clearly reported? supporting text	CASE SERIES • Was there clear reporting of the presenting site(s)/clinic(s) demographic information?	CASE SERIES • Was there clear reporting of the presenting site(s)/clinic(s) demographic information? supporting text	CASE SERIES • Was statistical analysis appropriate?	CASE SERIES • Was statistical analysis appropriate? supporting text	CASE SERIES Overall Appraisal	CASE SERIES Overall Appraisal supporting text	COHORT 1. Were the two groups similar and recruited from the same population?	COHORT 1. Were the two groups similar and recruited from the same population? supporting text	COHORT 2. Were the exposures measured similarly to assign people to both exposed and unexposed groups?	COHORT 2. Were the exposures measured similarly to assign people to both exposed and unexposed groups? supporting text	COHORT 3. Was the exposure measured in a valid and reliable way?	COHORT 3. Was the exposure measured in a valid and reliable way? supporting text
3901	Orduna 2022	Adaptation of a DBT Intervention to Reduce Self-harm in Borderline Personality Disorder	Consensus																					Yes		Yes		No		Yes		Yes		Yes		Yes		Yes		Yes		Include
3762	Keshvari 2021	Effectiveness of Mindfulness-based Cognitive Therapy on Irrational Beliefs and Anxiety among People with Borderline Personality Disorder	Consensus
3412	Abdelkarim 2017	DBT for co-morbid borderline personality disorder and substance use disorder without drug replacement in Egyptian outpatient settings: A non-randomized trial	Consensus
3217	Reyes-Ortega 2020	Clinical efficacy of a combined acceptance and commitment therapy, dialectical behavioural therapy, and functional analytic psychotherapy intervention in patients with borderline personality disorder	Consensus
3170	Makvandi 2018	Evaluating the effectiveness of dialectical and schema therapy on reducing impulsive behavior in borderline character disorder	Consensus
2612	Mohammadi 2018	The applicability and efficacy of transdiagnostic cognitive behavior therapy on reducing signs and symptoms of borderline personality disorder with co-occurring emotional disorders: A pilot study	Consensus
2160	Wang 2008	Family behavior therapy for antisocial and narcissistic personality disorders in China: An open study	Consensus
1393	Reyes-Lopez 2018	Clinical improvement in patients with borderline personality disorder after treatment with repetitive transcranial magnetic stimulation: preliminary results.	Consensus
[truncated: 60 more columns]
