# Supplementary material for: Psychosocial and pharmacological interventions for personality disorders in low- and middle-income countries: A systematic review
Source: PLOS Glob Public Health. 2023 Nov 3;3(11):e0002485. doi: 10.1371/journal.pgph.0002485 (PMC10624326; doi:10.1371/journal.pgph.0002485)
Supplement: S5 File — (CSV) [file pgph.0002485.s005.csv]

Covidence #	Study ID	Title	Reviewer Name	Study ID	Title	Lead author contact details (include email)	Country in which the study conducted	Setting	Notes	Aim of study	Study design	Blinding?	Start date	End date	Study funding sources	Possible conflicts of interest for study authors	Population description	Type of PD	Inclusion criteria	Exclusion criteria	Method of recruitment of participants	Total number of participants	Type of intervention offered	Control Group?	Control group details	Groups Comparable?	Adherence	Duration of treatment	Primary outcome measure - response to treatment and on what clinical scale (>50% reduction in symptoms)	Secondary Study Aims	Primary Outcome Results	Secondary Outcome Results	Limitations (list if they discuss)	Time to discharge (if applicable)	Time to rehospitalization (if applicable)	Episodes of self harm (if applicable)	Suicidal ideation	All-cause discontinuation	Adverse events	RCT ONLY Description of treatment	RCT ONLY Treatment class/group (e.g. 1st generation antipsychotics)	RCT ONLY Dose/number of sessions	RCT ONLY Average age	RCT ONLY % female in treatment arm	RCT ONLY n pre in treatment arm	RCT ONLY n pre analysis in treatment arm	RCT ONLY n post complete tx in treatment arm	RCT ONLY n post analysis in treatment arm	RCT ONLY Analyses: intention-to-treat vs as-treated
3901	Orduna 2022	Adaptation of a DBT Intervention to Reduce Self-harm in Borderline Personality Disorder	Consensus	Orduna 2022	Adaptation of a DBT Intervention to Reduce Self-harm in Borderline Personality Disorder	Rebecca Robles Garcia reberobles@imp.edu.mx	Mexico	Outpatient		To undertake the cultural adaptation of the MACT to reduce NSSI in a sample of participants with BPD	Case series	No					Women attending BPD on waitlist for TAU	BPD	BPD diagnosis made by SCID-II, presenting with NSSI	None listed	Clinic patients	7	Culturally adapted, Spanish translated, manual-assisted Cognitive therapy	No	N/A			50-60 min sessions, weekly for 5-6 weeks	Weekly self report of NSSI behavior	Emotional Regulation Difficulties Scale (ERDS) to measure Dysregulation, Avoidance and Action Questionnaire (AAQ) avoidance, Severity Assessment Scale over Time of Borderline Personality Disorder version 1.7 (SASBPD) to measure BPD severity	Most partipants demonstrated a significant reduction NSSI		Highly motivated patients (may not be generalizable to BPD population), all female, small N,
3819	Calderon-Moctezuma 2021	Improvement in borderline personality disorder symptomatology after repetitive transcranial magnetic stimulation of the dorsomedial prefrontal cortex: Preliminary results	Consensus	Caleron-Mocezuma 2021	Improvement in borderline personality disorder symptomatology after repetitive transcranial magnetic stimulation of the dorsomedial prefrontal cortex: preliminary results	Julian V. Reyes Lo´pez, Clavel 200, Colonia Prados de la Capilla, Santiago de Quere´taro, Quere´taro, C.P. 76176, Mexico. E-mail: opdeih@yahoo.com	Mexico	Outpatient		The objective of this study was to evaluate the clinical and neuropsychological effects of rTMS on the dorsomedial prefrontal cortex (DMPFC) in BPD patients.	Randomised controlled trial	Yes			We thank CONACYT for the supporting fellowship 859945, Universidad Auto´noma de Quere´taro for providing funding for special projects (FOPER, number 2019- 00797), and Paul C. Kersey Johnson for supporting the English translation of this article.	The authors report no conflicts of interest.	Forty patients (31 women, 9 men) were recruited at the Nervous System Clinic (Clı´nica del Sistema Nervioso), Universidad Auto´noma de Quere´taro, and the Queretaro Mental Health Centre (Centro Estatal de Salud Mental [CESAM]) in Mexico. Mean age was 26.0367.08 years.	BPD	BPD diagnosis, stable pharmacological and psychotherapy for the past month.	Subjects contraindicated for rTMS were excluded9 (Figure 1A).	Clinic patients	18 (9 sham, 9 active)	15 sessions of 5-Hz rTMS once a day, five days a week, at 100% MT	Yes	Placebo mode rTMS (SHAM)	Yes	2 drop outs in both arms	15 sessions, once a day, 5x per week	Borderline Symptoms List (BSL), Clinical Global Impression for BPD (CGI-BPD), and Borderline Evaluation of Severity over Time (BEST)	Hamilton Depression Rating Scale (HDRS), Hamilton Anxiety Rating Scale (HARS), and Baratt's Impulsivity Scale (BIS)	Statistical reduction in CGI-BPD scores, BEST scores	BIS not significantly different, Depression and anxiety scores reduced	Small sample size							Magventure MagPro R30 equipment was used. A Cool D-B80 coil was placed on the DMPFC following the 10/20 positioning system (40% distant from vertex-nasion, locating Fpz).15 A sleep mask and earphones isolated patients from external stimuli. The motor threshold (MT) was obtained daily by placing the coil on the motor cortex to evoke a visual response on the abductor muscle of the thumb.15 All subj…	Neurostimulation	15 sessions of 5 Hz	26.0367	71.43	9	9	7	7
3762	Keshvari 2021	Effectiveness of Mindfulness-based Cognitive Therapy on Irrational Beliefs and Anxiety among People with Borderline Personality Disorder	Consensus	Keshvari 2021	Effectiveness of Mindfulness-based Cognitive Therapy on Irrational Beliefs and Anxiety with Borderline Personality Disorder	Hossein Jenabadi hjenaabadi@ped.usb.ac.ir	Iran	Outpatient		This study aimed to examine the effect of mindfulness-based cognitive therapy on irrational beliefs and anxiety among people with a borderline personality disorder.	Other: Semi-experimental	No	2 month total	2 months after last session			Those referred to a counselling centre in Tehran.	BPD	Scored 12 or higher on Borderline Personality Test, BPD diagnosis confirmed by clinical psychologist based on DSM-5 criteria, age between 20-50, and lacking other physical disorders or illnesses during the study.	Scored less than 12 on Borderline Personality Test, patient with had a physical illness, were absent for more than two sessions in the educational program	Clinic patients	32 (16 intervention, 16 control)	mindfulness-based psychotherapy (treatment group) vs DBT (control group) vs no intervention	Yes	Met inclusion/exclusion criteria, no intervention	Yes		2 months (eight 90-minute sessions weekly for 2 months)	Beck Anxiety Questionnaire and Jones Irrational Beliefs Questionnaire		Statistically significantly decreased both anxiety and irrational beliefs in post test and follow up.		External validity given narrow patient population (BPD in Tehran, female), limited to self report scales, semi-experimental design, no drop out rate reported	Not reported	Not reported	Not reported	Not reported	Not reported	Not reported
3630	Majdara 2021	Dynamic deconstructive psychotherapy in Iran: A randomized controlled trial with follow-up for borderline personality disorder.	Consensus	Majdara 2021	Dynamic Deconstructive Psychotherapy in Iran: A Randomized Control Trial with Follow up for Borderline Personality Disorder	Robert J Gregory gregoryr@upstate.edu	Iran	Outpatient		Dynamic Deconstructive Psychotherapy (DDP) would result in greater improvement in BPD symptoms as compared to Enhanced Usual Care (EUC)	Randomised controlled trial	No		12 months total, with 3 months follow up period	SemnanUniversity and Upstate Medical University	Reports no COI.	30 young adults with BPD referred to clinics in Iran (Gonbad-e-Kavous)	BPD	BPD based on psychiatrists diagnosis, structured research diagnostic interview for personality disorders, 18-40, minimal high school education, and BEST score of 40 or greater	Schizophrenia, schizoaffective disorder, or a neurological disorder of the central nervous system, intellectual impairment	Clinic patients	30 (15 intervention, 15 control)	Dynamic deconstructive psychotherapy (DDP)	Yes	enhanced usual care (med management, intermittent sessions of supportive psychotherapy)	Yes	3/15 lost to follow up in both arms. All 15 included in analyzation.	12 months	BEST scores	PHQ-9, Inventory of Personality Organization, and BORRTI (Bell object relations and reality testing Inventory)	Within-group DDP treatment effects were very large from base-line to posttest (d=1.73 [.859, 2.60]) and through the follow-upperiod (d=1.93 [1.02, 2.85]). Of those completing 12 months ofDDP, eight participants (67%) achieved a clinical response employ-ing the cut-off of 25% improvement in BEST scores	Within-group DDP treatment effects from baseline to posttest of PHQ-9 were large(d=1.66 [.803, 2.52]) and mostly sustained during follow-up(d=1.34 [.503, 2.18]. Treatment effects of DDP were large for total scores on the Inventory of PersonalityOrganization (IPO; level of personality organization) and theBORRTI (object relations), as well as for most of the subscalevariables. Among the various in…	exclusive reliance on self-ratedmeasures, training of the therapist by the founder of DDP creating apossible allegiance effect (Luborsky et al., 1999), and the therapybeing conducted by a single therapist, thereby opening up thepossibility that the observed improvement was due to the particularattributes of the study therapist, so-calledtherapist effects, rather thandue to the treatment model per…	N/A	N/A	N/A	N/A		not reported
3412	Abdelkarim 2017	DBT for co-morbid borderline personality disorder and substance use disorder without drug replacement in Egyptian outpatient settings: A non-randomized trial	Consensus	3412	DBT for co-morbid borderline personality disorder and substance use disorder without drug replacement in Egyptian outpatient settings: A non-randomized trial	A. Abdelkarim, no email	Other: Egypt	Outpatient		The aim of the current study was to examine the effectiveness of DBT without drug replacement relative to treatment as usual “TAU” in improving behavioral outcomes related to SUD and BPD, and improving emotional regulation.	Non-randomised experimental study	No	Not reported, but 16 month trial	Not reported	Not reported	Not reported	Forty outpatients with co-morbid BPD and SUD in Alexandria and Cairo	BPD	SUD and BPD, outpatient		Clinic patients	40	DBT	Yes	Control group received ongoing outpatient psychotherapeutic treatment from referring center	Yes	Better in the DBT arm, otherwise not specified	1 year	Difficulties in Emotional Regulation Scale, UDS, and time line follow-back method for assessment of alcohol and substance use history		Following one year of treatment, DBT group showed significantly lower doses of drugs used, DERS score, rates of hospital admission, ER visits, suicidal attempts and episodes of NSSI. Also,DBT patients showed markedly increased retention in treatment and longer duration of total alcohol abstinence and other drugs of abuse. Positive outcomes were maintained for four months post-treatment.	Also showed markedly increased retention in treatment and longer duration of totally alcohol abstinence and other drugs of abuse.		N/A	Reduced rates of hospital admission, ER visits	Reduced	Reduced suicide attempts	Increased retention in treatment in treatment arm.	None reported
3315	Akbari 2009	Effectiveness of CBT, pharmacotherapy and combined approach in improvement of symptoms depression anger in borderline personality disorder. [Farsi (Iranian)]	Consensus	3315	Effectiveness of CBT, pharmacotherapy and combined approach in improvement of symptoms depression anger in borderline personality disorder.	Javad Akbari	Iran	Inpatient	Inmates at a prison	aims at comparing the pharmacotherapy, behavioral and cognitive psychotherapy, combining them with the control group, to be executed on the patients afflicted with BPD.	Randomised controlled trial	No					40 BDP men, 22 individuals were selected by the psychiatrists in BPD Detection Commission, after studying the files of prisoners and 18 participants were selected from those individuals that had referred to the Clinic of the prison for psychiatry services.	BPD	Men with BPD		Clinic patients	40	Pharmacotherapy (lithium and fluoxetine) was used for the first group and the second group (behavioral Cognitive) attended 16 treatment session, each lasted for 90 minutes. The third group received a combination of the first two groups. In pharmacotherapy group, the patients consumed 300 milligram of Lithium Carbonate, 3 times in a day and 10 milligram of Fluoxetine, prescribed by the psychiatris…	Yes	The control group didn’t receive any treatment after the pre-test.	Yes			Millon Clinical Multiaxial Inventory 3, Beck Anxiety Test, and Impulsivity Check List		comparing the impulsivity scores in posttest stage showed a significant difference among them (P=0/001, f=39/71), so that based on Tukey test, the integrated and pharmacotherapy treatments were more improved than the other groups. (P=0/001). Comparing the anxiety scores of the 4 groups in the posttest also showed a significant difference among them (P=0/006, f=5/11), as behavioral cognitive thera…		number of limitations that must be focused on in the forthcoming studies, including the low sample size that can affect the potential generalization of results and statistical power. The low level of education of the participants, using checklist due to the unavailability of a valid and reliable tool, Short session time and duration of treatment are among the other shortcomings of this research t…							Pharmacotherapy (lithium and fluoxetine) was used for the first group and the second group (behavioral Cognitive) attended 16 treatment session, each lasted for 90 minutes. The third group received a combination of the first two groups. In pharmacotherapy group, the patients consumed 300 milligram of Lithium Carbonate, 3 times in a day and 10 milligram of Fluoxetine, prescribed by the psychiatris…	SSRI, mood stabilizer	Pharmacotherapy (lithium and fluoxetine) was used for the first group and the second group (behavioral Cognitive) attended 16 treatment session, each lasted for 90 minutes. The third group received a combination of the first two groups. In pharmacotherapy group, the patients consumed 300 milligram of Lithium Carbonate, 3 times in a day and 10 milligram of Fluoxetine, prescribed by the psychiatris…	23 years	0	30
3217	Reyes-Ortega 2020	Clinical efficacy of a combined acceptance and commitment therapy, dialectical behavioural therapy, and functional analytic psychotherapy intervention in patients with borderline personality disorder	Consensus	3217	Clinical efficacy of a combined acceptance and commitment therapy, dialectical behavioural therapy, and functional analytic psychotherapy intervention in patients with borderline personality disorder	Rebeca Robles Garcia Center of Research on Global Mental Health, Department of Innovation and Global Health, Directorate of Epidemiological and Psychosocial Research, Ram on de la Fuente Mu~niz National Institute of Psychiatry, Calzada M exico-Xochimilco 101, Tlalpan 14370, Mexico City, Mexico (email: reberobles@imp.edu.mx)	Mexico	Outpatient		The overall aim of this open-label study was to test the clinical efficacy of a brief combined ACT + DBT + FAP therapy by comparing it with brief versions of ACT or DBT alone for treating Mexican patients with BPD.	Non-randomised experimental study	No					Sixty-five patients attending the BPD Clinic of the Instituto Nacional de Psiquiatria Ramon de la Fuente Muniz in Mexico City. A total of 65 patients participated in the study. The vast majority were women (n = 61, 93.8%); and their mean age was 33.7 years (SD = 10.4). A higher percentage were single (n = 45, 69.3%) and unemployed (n = 51, 78.5%) at the time of their recruitment in the Brief inte…	Borderline Personality Disorder	Sixty-five patients attending the BPD Clinic of the Instituto Nacional de Psiquiatria Ramon de la Fuente Muniz in Mexico City	None reported	Clinic patients	65	ACT, DBT, or combined (ACT + DBT + FAP)	No		Other:		18 groups sessions, 16 individual sessions	Borderline Evaluation of Severity Over Time, Difficulties in Emotion Regulation Scale, Acceptance and Action Questionnaire-II, Adult Attachment Questionnaire, Experiencing of Self Scale, Five-Facet Mindfulness Questionnaire	Experiential avoidance, interpersonal functioning, hostile conflict resolution, and increased positive attachment	Three modalities of brief, contextual behavioural therapy proved to be useful in decreasing BPD symptom severity and emotional dysregulation, as well as negative interpersonal attachment. ANOVA analyses showed no differences between the three therapeutic groups in baseline measures. Results of the MANOVA model showed significant differences in most dependent measures over time but not between the…		Finally, one of the main limitations is the non-randomized nature of the study. Although the present design does not suffice to offset doubts about the equivalence of the analysed 486 Michel A. Reyes-Ortega et al. groups, the fact that there were no baseline differences among them is promising at this early stage of evidence for these treatments. Moreover, our results support the undertaking of a…
3170	Makvandi 2018	Evaluating the effectiveness of dialectical and schema therapy on reducing impulsive behavior in borderline character disorder	Consensus	3170	Evaluating the effectiveness of dialectical and schema therapy on reducing impulsive behavior in borderline character disorder	Dr. Behnam Makvandi makvandi_b@yahoo.com	Iran	Outpatient		To compare the effectiveness of dialectical behavior therapy and schema therapy on impulsive behavior in patients with borderline personality disorder in Bu Ali Hospital in Qazvin.	Non-randomised experimental study	No	2017	2017	Not reported.	The authors declare that there is no conflict of interest.	Outpatients with BPD at Bu Ali Hospital with a history of suicide attempt and a mean age of 28.33. 25% were male and 75% were female	BPD	1- Possessing diagnostic criteria of borderline personality disorder based on DSM-V and structured clinical interview of the fourth diagnostic and statistical manual of mental disorders for SCID-2 Axis and psychiatric diagnosis, 2- having at least diploma 3- average age of subjects between 28-33 years 4- having no psychological treatment background for borderline disorder treatment. 5. At least o…	Exclusion criteria were: 1- Psychiatric patients 2- Patients with mood disorders, 3- People with substance abuse disorder. 4 - Patients who were under psychotherapy at the time of choice 5 - Patients with borderline personality disorder who avoided medication for various reasons.	Clinic patients	36 (12 in each treatment arm, 12 control)	DBT + medication, schema therapy + medication, medication only	Yes	Medication only, no psychotherapy	Yes	Not reported	16 sessions over 16 weeks	Millon Clinical Multi-Axis Scale, Barat Impulsive Behavior Questionnaire, measured 1 month after treatment.		The results showed that dialectical behavior therapy and schema therapy had a significant effect on reducing the rate of impulsive behavior in patients with borderline personality disorder. Also, in the above variable, there was no significant difference between dialectical behavior therapy and schema therapy.		Limitations of our research included the limited research samples to patients with borderline personality disorder and performed in Bu Ali Qarvin Hospital and the impossibility of conducting longitudinal research due to the long nature of internalization of independent research variables. It is suggested that in recent studies, the effectiveness of schema therapy and dialectical treatment of pati…					6	Note reported	DBT and schema therapy for 16 weeks, 45 minute sessions each week		16	28.33	75% female in the whole study?	24
3162	Einy 2018	Effectiveness of Mentalization based Therapy and Cognitive-Analytical Therapy on Improved Object Relationship of People with Borderline Personality Disorder: A comparison.	Consensus	3162	Effectiveness of Mentalization base Therapy and Cognitive-Analytical Therapy on Improved Object Relationship of People with Borderline Personality Disorder: A comparison	Mohammad Narimani m_narimani1342@yahoo.com	Iran	Other: Both inpatient/outpatient	Both inpatient and outpatient	This study was conducted to compare the effectiveness of MBT and CAT on improving object relations in people with BPD.	Randomised controlled trial	No					The statistical population of this study consisted of all men with borderline personality disorders referred to the Isaar psychiatric hospital and the psychiatric ward of Kazemi Hospital of Ardabil in 2017 (N = 70).	BPD	1) Having BPD diagnostic criteria based on 5- DSM in evaluation by a psychiatrist and structured clinical interview based on Form 5 of diagnostic and statistical guidelines for mental disorders for axis two and psychiatric diagnosis. 2) Obtaining a score higher than (BR>84) in questions related to borderline personality disorder of the Milon test, 3) Having at least Diploma education 4) Age range…	1) unwillingness to continue treatment 2) suffering from mood disorders 3) substance usage during the therapeutic period.	Other: Referred to hospital, inpatient	45	Mentalization-Based Therapy and cognitive-analytic therapy sessions. After obtaining a written letter from patients to participate in the intervention, questionnaires were presented to the subjects to complete them. In the next stage, the first experimental group underwent I-MBT for 12 sessions of 75 minutes and then 8 sessions of group mentalization therapy MBT-G for 2 months in the form of sess…	Yes	The control group had meetings with the examiner, but no active and specific treatment was performed on them. Two weeks after the interventions were completed, post-test data were collected.	Yes	not reported	20 session of MBT, 16 sessions of CAT	Milon Multi-Axis Questionnaire 3(MCMI- III), Bell Object Relations Inventory Questionnaire (BORI),		Both treatment methods are effective interventions to improve the object relationships of people with BPD		The present study faced some limitations, including the fact that research was conducted on individuals with BPD of Isar Psychiatric Hospital and the psychiatric ward of Ardabil Fatemi Hospital, which makes it difficult to generalize the results to other cities. Therefore, it is suggested that a similar study be conducted on people with BPD in other cities and compare its findings with the findin…					Not reported	Not reported	After obtaining a written letter from patients to participate in the intervention, questionnaires were presented to the subjects to complete them. In the next stage, the first experimental group underwent I-MBT for 12 sessions of 75 minutes and then 8 sessions of group mentalization therapy MBT-G for 2 months in the form of sessions of 75 minutes per week and the second experimental group receive…		16-20 psychotherapy sessions	40	0%
3005	Hamid 2020	The comparison of effectiveness of dialectical behavioral therapy (DBT) and schema therapy (ST) in reducing the severity of clinical symptoms (disruptive communication, emotional deregulation and behavioral deregulation) of borderline personality disorder	Consensus	3005	The Comparison of Effectiveness of Dialectical Behavioral Therapy (DBT) and Schema Therapy (ST) in Reducing the Severity of Clinical Symptoms (Disruptive Communication, Emotional Deregulation and Behavioral Deregulation) of Borderline Personality Disorder in Iran	Najmeh Hamid m.hamid@scu.ac.ir	Iran	Outpatient		The present study seeks to understand the extent to which each of these therapies, schema therapy (ST) and dialectical behavior therapy (DBT), can contribute to the improvement of borderline personality disorder behaviors.	Non-randomised experimental study	No			The author(s) received no financial support for the research, authorship, and/or publication of this article.	Declared no COI	45 BPD patients, all male patients with borderline personality disorder who had been referred to public and private psychological clinics in Tabriz in 2016.	BPD	Meet criteria for DSM-5 BPD, Age 17-45, lack of acute physical and psychological disorder	Psychotic disorder, mood, disorder, substance abuse, psychiatric patients.	Clinic patients	45	12 sessions DBT vs 12 sessions ST vs control group	Yes	For ethical considerations, the control group received 3 sessions of intervention.	Yes		12 sessions	Measured disrupted communication, emotional deregulation, and behavioral deregulation using the Borderline Personality Disorder Severity Index		The effectiveness of (DBT) in disrupted communication was significantly higher than (ST)in post-test and follow-up periods.However, there was no significant difference between (DBT) and (ST)in terms of both emotional and behavioral deregulations. In addition, (ST)was more effective than (DBT)in reducing emotional deregulation, but there was no significant difference between them.Moreover,in follo…		There are a number of limitations in the current study.The limitations of this study are the lack of study of First, female borderline personality disorder patients were not studied. They should have been considered in comparison with male borderline personality disorder patients, to determine the effectiveness of dialectic behavioral therapy (DBT) and schema therapy (ST)in threating the borderli…
2612	Mohammadi 2018	The applicability and efficacy of transdiagnostic cognitive behavior therapy on reducing signs and symptoms of borderline personality disorder with co-occurring emotional disorders: A pilot study	Consensus	2612	The applicability and Efficacy of Transdiagnostic Cognitive Behavior Therapy on Reducing Signs and Symptoms of Borderline Personality Disorder with Co-Occcuring Emotional Disorders: A Pilot Study	Farzaneh Mohammadi farzanehmohammadi86@gmail.com	Iran	Outpatient		The aim of the present study was to examine the preliminary efficacy of the Unified Protocol for the transdiagnostic treatment of emotional disorders (UP) in treatment of Iranian patients with BPD and comorbid emotional disorders.	Non-randomised experimental study	No					Patients referred to 2 psychology clinics in Tehran. Purposely sample selected 6 cases.	Borderline Personality Disorder	Age about 18, borderline personality disorder (based on SCID-II and interview by a psychiatrist), another emotional disorder as a comorbid disorder based on psychiatric diagnostic interview by a psychiatrist and SCID-I	Psychotic disorder, bipolar disorder, drug abuse or dependency in the time of research, risk of imminently suicidal attempt, benzodiazepine use	Clinic patients	6	The UP is an emotion-oriented cognitive-behavioral intervention that has been designed recently to address a range of psychological disorders characterized by emption dysregulation process as a shared vulnerability (10). The UP consists of eight treatment modules, each module designed to target distress in response to strong negative emotions/aversive reactions to emotions and maladaptive emotion…	No				16-20 weekly sessions of transdiagnostic cognitive-behavior therapy (unified protocol)	Borderline Personality Inventory, SCID-II, SCID-I, Difficulties in Emotion Regulation Scale (DERS)		The overall remission rate of the participants based on the BPI was 0.68 at the end of treatment and 0.34 in the follow-up phase. Reliable change index (RCI = 5.78) showed that the remission rate was statistically significant. As it could be seen in Table 1, all patients had increased emotion regulation skills, while all of these changes were little and lower than moderate in all participants. Th…		Generalizability of the results of the current research is limited due to the clinical conditions of patients and ethical limitations of the possibility to increase baseline assessments that caused participants to enter the treatment with unstable baseline scores that made the conclusion difficult. The sample size was small and the demographic variations was limited. In addition, only 1 participa…			5 patients reported harmful behavior (self-muilation, starving)		None.
2444	Cuevas 2000	Changes in the psychopathology of borderline personality disorder with psychodynamic psychotherapy	Consensus	2444	Changes in the psychopathology of borderline personality disorder with psychodynamic psychotherapy	Pablo Cueva, Mexican Psychoanalytic Association Bosque de Caobas 67, Bosques de las Loma Deleg. Miguel Hidalgo Mexico City 11700 DF Mexico	Mexico	Outpatient		To report changes observed in the psychopathology of borderline personality disorder treated by therapists trained in Kernberg's manualized psychdynamic psychotherapy.	Cohort study	No					60 consecutive patients who requested treatment for their personality disorder at several Mexican clinics affiliated with the study.	Borderline Personality Disorder	Meet at least five of the DSM IV BPD diagnostic criteria; have a minimum secondary schooling and possess at least average intelligence on the WAIS.	Diagnoses of schizophrenia, bipolar disorder, delusional disorder, severe substance use disorder, antisocial personality disorder, below average IQ, severe organic brain disorder	Clinic patients	19	Psychodynamic psychotherapy	No		Other:	73.7% reached the 5th session, 58.0% reached the 24th session, 57.8% reached the 72nd session, 42.1% reached the 96th session, 31.5% reached the 144th session, 21% reached the 168th session and none reached the 192nd session.	2 years	Symptoms of BPD (impulsivity, affective instability, identity disturbance) measured with End of Clarkin's Borderline Personality Disorder (EDTLP) and Global Activity Assessment Scale (EEAG scale).	Improvement in global assessment of functioning	almost 60% of the sample no longer met criteria for BPD after 9 months of therapy.	Impulsivity decreased significant at 3-4 months, the affective instability at 6 months. Alterations of identify changed very little.						5 patients (26.3%) dropped out before the 5th session, 11 (57.8%) made it to the 72nd session. None made it to the 192nd session.	One patient relapsed on tranquilizers and was hospitalized
2160	Wang 2008	Family behavior therapy for antisocial and narcissistic personality disorders in China: An open study	Consensus	2160	Family Behavior Therapy for Antisocial and Narcissistic Personality Disorder in China: An Open Study	Dr. Wei Wang DrWang@Doctor.com, wangmufan@msn.com	Other: China	Outpatient		Open study assessing efficacy of family therapy for patients with antisocial personality disorder and narcissistic personality disorders and their family members.	Non-randomised experimental study	No			This study was supported by grants from the Department of Health of Zhejiang Province (No. 2005QN011), the Department of Science and Technology of Zhejiang Province (No. 2005C33022), the Depart-ment of Health of Anhui Province (No. 2002B040), the Natural Science Foundation of Zhejiang Province (No. X206965), and the Natural Science Foundation of China (No. 30770781) to the correspondent author (D…			Narcissistic personality disorder and antisocial personality disorder	50 patients with antisocial and 30 patients with narcissistic personality disorders who were diagnosed according to the DSM-IV-TR criteria (American Psychiatric Association, 2000). Their education levels were junior middle school or above. Outpatients consulted our psychological or psy-chiatric clinics in major hospitals located in Hefei and Hang-zhou.	Patients with a preliminary diagnosis of organic brain disease, learning disability, alcohol dependence, drug abuse, psychosis, or active suicidal thoughts and those currently having psychiatric treatment were excluded. Pa-tients with organic sexual problems were also excluded from the study.	Clinic patients	110 total (30 healthy volunteers, 50 ASPD, 30 NPD)		Yes	Healthy controls (no intervention)	No	However, our study procedure was designed to be around two months, but many patients and their family members withdrew from the second to fourth sessions. Finally, 22 patients with antisocial (4 women, aged 26.5 years old ± 6.5 SD, ranged 18-40 years old), and 14 patients with narcissistic personality disorders (6 women, aged 23.8 ± 5.6, range 18-39) and their family completed eight psychotherapy…	8 sessions taking place over 8-16 weeks	Plutchik-Van Praag Depression Inventory (PVP)	Parker Personality Measure (PERM)	After treatment, most self-reported symptoms and PVP scores were significantly lowered in both patient groups.	The PERM antisocial T-score in the antisocial group and the PERM narcissistic T-score in the narcissistic group were also significantly decreased. The PERM scale scores were not significantly modified by the treatment in the antisocial group, but some of them were significantly normalized in the narcissistic group.	There are several limitations of our study. Firstly, our ther-apy is a relatively short one, although three to six sessions using problem-solving have been shown to be effective in eliminating Axis I symptoms (Mynors-Wallis, 1995; Su-mathipala et al., 2000). Greater clinical improvement over disordered personality traits would require longer therapies. Secondly, we did not conduct a follow-up stu…				Not reported	60%	Not reported
1766	Kamalabadi 2012	A study of the effect of couple dialectical behavioral therapy on symptoms and quality of marital relationships and mental health of Iranian borderline personality couples: A controlled trial.	Consensus	1766	A Study of the Effect of Couple Dialectical Behavioral Therapy on Symptoms and Quality of Marital Relationships and Mental Health of Iranian Borderline Personality Couples: A controlled trial	Mahnaz Joukar Kamalabadi	Iran	Outpatient		Evaluate the effect of couple dialectical behavior therapy (CDBT) on symptoms and quality of marital relationships and mental health of Iranian borderline personality couples.	Randomised controlled trial	No					Borderline personality patients and their couples	BPD	The inclusion criteria were that participants were married males, 18–50 years old and met borderline personality disorder symptoms.	Exclusion criteria were that lifetime diagnosis of schizophrenia, bipolar disorder, dissociative identity disorder, antisocial personality disorder, drug addiction and mental retardation. Thirty men who met the inclusion and exclusion criteria were selected for this study (15 for experimental and 15 for control group).	Other: referred by psychiatrists of Hafez, Ebne Sina and Razy hospitals in Shiraz	30	14 weekly sessions of couple dialectical behavioral therapy	Yes	Fifteen waiting list patients were participated as control group.	Yes		3 months, 14 sessions	Borderline Personality Severity Index (BPDSI), Perceived Relationship Quality Components (PRQC) Inventory, General Mental Health Questioner (GHQ)		As hypothesized, one month after the end of the couple DBT, ANCOVA demonstrated that there was a significant difference between the groups in favor of the couple DBT (CDBT). Specifically, the treatment group had significantly lower scores one month after the end of sessions of measures of BPD symptoms (BPDSI-IV), low score in 3 subscales of general mental health questioner (GHQ) and higher scores…		There were also several potential limitations in this study which limit their generalizability. There were no data to show that CDBT is more effective than DBT, and short term duration of intervention.
1393	Reyes-Lopez 2018	Clinical improvement in patients with borderline personality disorder after treatment with repetitive transcranial magnetic stimulation: preliminary results.	Consensus	1393	Clinical improvement in patients with borderline personality disorder after treatment with repetitive transcranial magnetic stimulation: preliminary results.	Julian Reyes-Lopez, Clinica del sistema nervioso, Departmento de investigation biomedica, Facultad de medicina, Universidad Autonoma de Queretaro, Queretaro, Mexico	Mexico	Outpatient		The objective of this study was to evaluate clinical improvement in patients with BPD after application of rTMS over the right or left dorsolateral prefrontal cortex (DLPFC).	Non-randomised experimental study	No					Twenty-nine patients with BPD, of both genders (27 women), all right-handed, with an age range of 18-45 years (mean 30.2 years, standard deviation [SD] = 7.6)	Borderline Personality Disorder	Outpatients from the BPD Clinic of the Ramon de la Fuente Muñiz National Institute of Psychiatry (INPRF) in Mexico City, with a DSM-IV-TR25 diagnosis of BPD and a score > 8 on the Spanish version of the Borderline Diagnostic Interview Revised (DIB-R), were included.	Subjects with intracranial metallic objects and medical devices contraindicated in transcranial magnetic stimulation (TMS) were excluded, as were subjects with epilepsy, history of seizures, substance dependence, suicidal ideation, psychotic symptoms, bipolar affective disorder, current major depressive episode, and other comorbid psychiatric disorders, except generalized anxiety disorder. To red…	Clinic patients	29	15 sessions of rTMS applied over the right (1 Hz, n=15) or left (5 Hz, n=14) DLPFC	No		Yes		12 months	Improvement in severity and symptoms of BPD: Clinical Global Impression Scale for BPD (CGI-BPD), Borderline Evaluation of Severity Over Time (BEST), Beck Depression Inventory (BDI), Hamilton Anxiety Rating Scale (HAM-A), and Barratt Impulsiveness Scale (BIS)		Intragroup comparison showed significant (p < 0.05) reductions in every psychopathologic domain of the CGI-BPD and in the total scores of all scales in both groups.		Among the limitations of this preliminary report, we must consider that the sample size was small, there was no sham group, and we did not use neurophysiology or neuroimaging techniques which might have revealed anatomical and functional changes associated with the clinical benefits of our rTMS protocols. Despite published studies on BPD and rTMS, we did not consider inclusion of a sham group ess…
1191	Zanarini 2011	A dose comparison of olanzapine for the treatment of borderline personality disorder: a 12-week randomized, double-blind, placebo-controlled study.	Consensus	1191	A Dose Comparison of Olanzapine for the Treatment of Borderline Personality Disorder: A 12-Week Randomized, Double-Blind, Placebo-Controlled Study	Mary C. Zanarini zanarini@mclean.harvard.edu	Other: United States, Italy, Poland, Romania, Turkey, Chile, Peru, Argentina, and Venezuela	Outpatient	Community-based and academic study centres	To examine the efficacy and safety of olanzapine at low and moderate doses for the treatment of borderline personality disorder.	Randomised controlled trial	Yes	04-Feb	06-Jan	This work was sponsored by Eli Lilly and Company.	Dr Zanarini has received grant/research support from Eli Lilly. Dr Schulz has been a consultant for Eli Lilly and has received grant/research support from Eli Lilly and AstraZeneca. Drs Detke, Tanaka, Deberdt, and Kryzhanovskaya are employees and stock shareholders of Eli Lilly. Drs Zhao, Lin, and Corya are employees of Eli Lilly.	Male and female outpatients 18 to 65 years of age who met DSM-IV criteria for borderline personality disorder as determined by the DIPD-IV, with a ZAN-BPD total score ≥ 9 at visit 2, were included in this study at 59 community-based and academic study centers in 9 countries (United States, Italy, Poland, Romania, Turkey, Chile, Peru, Argentina, and Venezuela).	Borderline Personality Disorder	Male and female outpatients 18 to 65 years of age who met DSM-IV criteria for borderline personality disorder as determined by the DIPD-IV, with a ZAN-BPD total score ≥ 9 at visit 2, were included in this study. It should be noted that the DIPD-IV assesses symptoms and behaviors that were characteristic of the subject over the past 2 years (and much of his or her adult life). To gain entrance int…	Patients were excluded from the study if they had ever met criteria for schizophrenia, schizoaffective disorder, schizophreniform disorder, bipolar I disorder, or delusional disorder as assessed by the SCID-I. Patients could not have a diagnosis of major depressive disorder, bipolar II disorder, or substance dependence within the previous 3 months; could not currently meet DSM-IV criteria for pos…	Clinic patients	451 (olanzapine 2.5 n= 150, olanzapine 5-10 mg n 148, placebo n= 153)	olanzapine 2.5 mg/d (n = 150), olanzapine 5-10 mg/d (n = 148). For all patients assigned to treatment with olanzapine 2.5 mg/d or olanzapine 5-10 mg/d, the starting dosage was 2.5 mg/d. For patients assigned to treatment with olanzapine 5-10 mg/d, the dosage was adjusted to 5.0 mg/d after 1 week and could be increased subsequently up to 10 mg/d at the investigator’s discretion. Patients who met e…	Yes	Received placebo	Yes	The overall completion rate for the 12-week double-blind treatment period was 65.2% (ie, 64.7% for olanzapine 2.5 mg/d, 69.6% for olanzapine 5-10 mg/d, and 61.4% for placebo).	12 weeks	The primary efficacy variable was last-observation-carried-forward mean change from baseline to endpoint in ZAN-BPD total score. Additional analyses included rate of response (defined a priori as ≥ 50% decrease at endpoint in ZAN-BPD total score from baseline) and time to response.	Secondary efficacy variables included mean baseline-to-endpoint changes on the MADRS total score; the Global Severity Index of the SCL-90-R19; the OAS-M aggression, irritability, and suicidality scores; the Sheehan family, social, and work/school scores; and the current GAF score.	An overall mean baseline ZAN-BPD total score of 17.2 (SD = 4.9) indicated moderate symptom severity. Only treatment with olanzapine 5-10 mg/d was associated with significantly greater mean change from baseline to endpoint in ZAN-BPD total score relative to placebo (−8.5 vs −6.8, respectively; P = .010; effect size = 0.29; 95% CI, 0.06-0.52). Response rates (response indicated by ≥ 50% decrease fr…	There were no statistically significant differences between treatment groups in GAF or MADRS scores.	A number of limitations to the study should be noted. First, this study employed particularly stringent exclusion criteria. While borderline patients meeting criteria for psychotic disorders, bipolar disorder, and current depression have routinely been excluded from pharmacotherapy trials, the current study also excluded patients meeting current criteria for posttraumatic stress disorder, panic d…			Two patients in the placebo group attempted suicide. No deaths occurred during the double-blind phase of the study.	Two patients in the placebo group attempted suicide. No deaths occurred during the double-blind phase of the study.	157 out of 451 enrolled	Among treatment-emergent adverse events reported with a frequency ≥ 5% in any treatment group, somnolence, fatigue, increased appetite, and weight increase were reported significantly more frequently in the olanzapine 5- to 10-mg/d group compared with the placebo group (Table 4). Somnolence, increased appetite, and weight increase were reported significantly more frequently, and nasopharyngitis s…	12 weeks of either olanzapine 2.5 mg/d (n = 150) or olanzapine 5-10 mg/d (n = 148). For all patients assigned to treatment with olanzapine 2.5 mg/d or olanzapine 5-10 mg/d, the starting dosage was 2.5 mg/d. For patients assigned to treatment with olanzapine 5-10 mg/d, the dosage was adjusted to 5.0 mg/d after 1 week and could be increased subsequently up to 10 mg/d at the investigator’s discretio…	2nd generation antipsychotic	2.5mg daily or 5-10mg daily	33	72.1	298		200		Intention-to-treat
[truncated: 20 more columns]
